# Supplementary material for: CD8 T Cells Show Protection against Highly Pathogenic Simian Immunodeficiency Virus (SIV) after Vaccination with SIV Gene-Expressing BCG Prime and Vaccinia Virus/Sendai Virus Vector Boosts
Source: J Virol. 2021 Jan 28;95(4):e01718-20. doi: 10.1128/JVI.01718-20 (PMC7851566; doi:10.1128/JVI.01718-20)
Supplement: Supplemental file 1 [file supp_data_JVI.01718-20.xlsx]

## Sheet: Sheet1
Supplemental Figure 1. Comparison of SIV susceptibility of cynomolgus monkeys with Indian rhesus macaques. Asian cynomolgus monkeys (n=7) and Indian rhesus macaques (n=3) were infected rectally with 300 TCID50 SIVmac251. Animals were bled one week after each inoculation, and the viral load (VL) was quantified by quantitative PCR. Information for the monkeys used in this experiment including sex, …
